# Supplementary material for: Generation of One-Dimensional Fibrous Polyethylene Nanocrystals in Epoxy Thermosets
Source: Polymers (Basel). 2022 Sep 19;14(18):3921. doi: 10.3390/polym14183921 (PMC9501422; doi:10.3390/polym14183921)
Supplement: Supplementary file 1 [file polymers-14-03921-s001.zip]

Archive with 1 entries (1 files):
- polymers-1915596-supplementary.pdf
